# Supplementary material for: Ensemble Machine Learning of Gradient Boosting (XGBoost, LightGBM, CatBoost) and Attention-Based CNN-LSTM for Harmful Algal Blooms Forecasting
Source: Toxins (Basel). 2023 Oct 10;15(10):608. doi: 10.3390/toxins15100608 (PMC10611362; doi:10.3390/toxins15100608)
Supplement: Supplementary file 1 [file toxins-15-00608-s001.zip]

Archive with 2 entries (2 files):
- Code.py
- Input.xlsx
