# Supplementary material for: Ensemble Machine Learning of Gradient Boosting (XGBoost, LightGBM, CatBoost) and Attention-Based CNN-LSTM for Harmful Algal Blooms Forecasting
Source: Toxins (Basel). 2023 Oct 10;15(10):608. doi: 10.3390/toxins15100608 (PMC10611362; doi:10.3390/toxins15100608)
Supplement: Supplementary file 1 [file toxins-15-00608-s001.zip › Input.xlsx]

## Sheet: CH
order	date	logcyano	TEM(℃)	PH	DO	T-N(mg/L)	T-P(mg/L)	Rain	Month
1	2014-01-06	1	5.1	8.6	13.8	3.302	0.038	0	1
2	2014-01-13	1.76343	3	8.2	14.1	3.645	0.031	0	1
3	2014-01-20	1	3.2	8.1	15.1	4.01	0.029	0	1
4	2014-01-27	1	3.6	7.8	14.4	3.738	0.032	0	1
5	2014-02-03	1	5.9	7.6	13.9	3.854	0.043	0	2
6	2014-02-10	1	4.8	7.8	13.8	3.859	0.054	0	2
7	2014-02-17	1	5.7	8	14.4	3.808	0.032	1	2
8	2014-02-24	1	6.2	8	14.5	3.851	0.041	0	2
9	2014-03-03	1	8.3	8	14.2	4.07	0.035	0	3
10	2014-03-10	1	7.8	8.2	13.5	4.025	0.041	0	3
11	2014-03-17	1	10.6	8.2	13.3	5.483	0.064	0	3
12	2014-03-24	1	12.5	8.4	13.1	5.044	0.062	0	3
13	2014-04-01	1	14.7	7.8	10.6	4.528	0.073	0	4
14	2014-04-07	1	14.7	7.9	11.3	4.134	0.063	0	4
15	2014-04-14	1	14.9	8.1	9.7	3.593	0.049	0	4
16	2014-04-21	1	15.7	7.9	9.4	3.403	0.078	0	4
17	2014-04-30	1	16.3	7.6	8.6	3.314	0.069	1.5	4
18	2014-05-07	1	17.8	7.8	10.5	2.771	0.057	0	5
19	2014-05-12	1	19.4	8.4	12.1	2.432	0.054	36.5	5
20	2014-05-19	2.57864	21.2	8.8	13.4	2.356	0.041	0	5
21	2014-05-26	2.66745	22.7	8.7	9.7	2.257	0.034	1	5
22	2014-06-02	3.66323	23.3	8.4	9	2.285	0.043	10	6
23	2014-06-09	4.36573	23	8.4	8.7	2.38	0.039	0	6
24	2014-06-16	4.37055	24.1	8.7	10.6	2.467	0.058	0	6
25	2014-06-19	4.38365	24.3	8.6	10.5	2.467	0.074	0	6
26	2014-06-23	4.27478	23.9	8.4	7.5	2.356	0.037	11.5	6
27	2014-06-25	4.11086	24	8.4	8.1	2.356	0.094	0	6
28	2014-06-27	3.96755	24.2	8.4	8.3	2.356	0.175	0	6
29	2014-06-30	4.45356	25	8.2	7.4	2.449	0.038	0	6
30	2014-07-02	3.99913	25.4	8.2	6.4	2.449	0.115	7	7
31	2014-07-04	4.34957	25.7	7.3	6.3	2.449	0.136	0.5	7
32	2014-07-07	3.77634	24.8	7.8	6.5	2.313	0.083	0.5	7
33	2014-07-10	4.61236	25	7.9	7.4	2.313	0.188	0	7
34	2014-07-14	4.25869	25.7	8.3	8.4	1.923	0.058	0	7
35	2014-07-17	4.40037	25.9	8.6	7.9	1.923	0.165	9	7
36	2014-07-21	4.47019	26.2	8.3	7.7	2.001	0.073	0	7
37	2014-07-24	3.96778	27.3	8.3	7.9	2.001	0.054	0.5	7
38	2014-07-28	4.49603	28.1	9.2	9.9	1.413	0.054	0	7
39	2014-07-31	4.53586	28.1	8.7	7.9	1.413	0.062	1.5	7
40	2014-08-04	3.89625	23.9	7.3	7.1	2.593	0.143	5	8
41	2014-08-07	4.19687	25.7	7.3	7.7	2.593	0.091	7	8
42	2014-08-11	4.15076	25.2	7.3	7.4	2.174	0.124	0	8
43	2014-08-13	4.43957	25.9	7.5	7.7	2.174	0.086	0	8
44	2014-08-28	1	23	7.4	8	2.565	0.116	3	8
45	2014-09-01	2.25527	23.7	7.6	9.1	2.76	0.099	0	9
46	2014-09-11	3.57921	25.2	7.9	11.2	2.772	0.074	0	9
47	2014-09-15	3.54716	25	7.7	10.1	2.717	0.074	0	9
48	2014-09-22	4.01932	23.8	7.7	10.4	2.688	0.06	0	9
49	2014-09-25	4.1532	22.3	7.2	7.6	2.688	0.13	0	9
50	2014-09-29	3.61331	22.8	7.3	8.2	2.595	0.093	0	9
51	2014-10-06	3.0086	21.2	7.4	10	2.377	0.072	0	10
52	2014-10-14	3.48926	19.7	8.1	9.2	2.333	0.072	0	10
53	2014-10-20	3.33244	18.4	8.7	11.5	2.427	0.061	13	10
54	2014-10-27	2.52504	17.4	7.9	10.8	2.866	0.089	0	10
55	2014-11-03	2.61805	15.8	8	10.9	2.837	0.074	0	11
56	2014-11-10	1	14.4	7.8	11.1	2.597	0.077	0	11
57	2014-11-17	1	12	8.3	14.4	2.682	0.078	0	11
58	2014-11-24	1	10.8	9.1	14.4	2.827	0.045	45.5	11
59	2014-12-02	1	10.1	8.5	11.9	2.894	0.039	0	12
60	2014-12-09	1	6.3	8.1	11.6	2.579	0.037	0	12
61	2014-12-15	1	5.7	8	12.2	2.839	0.036	0	12
62	2014-12-22	1	3.7	7.9	13.6	3.444	0.042	0	12
63	2014-12-29	1	3.1	8.1	13.6	3.102	0.027	0	12
64	2015-01-05	1	3	7.7	13.4	3.432	0.026	2	1
65	2015-01-12	1	2.6	8.2	14.5	3.488	0.028	0	1
66	2015-01-19	1	3	8	15.3	3.475	0.026	0	1
67	2015-01-26	1	4.1	7.9	13.5	3.751	0.031	3	1
68	2015-02-02	1	4	8.1	13.8	4.435	0.032	0	2
69	2015-02-09	1	3.8	8.1	14.3	3.708	0.033	0	2
70	2015-02-16	1	4.4	8.1	14.5	3.954	0.031	9.5	2
71	2015-02-23	1	5.8	8.1	14.2	4.043	0.035	0	2
72	2015-03-02	1	6.2	8	13.6	4.334	0.035	0	3
73	2015-03-09	1	7.3	8.2	13.8	4.41	0.034	0	3
74	2015-03-16	1	7.9	8.1	12.9	3.333	0.031	0	3
75	2015-03-23	1	10.4	8.3	13.1	4.178	0.054	0	3
76	2015-03-30	1	11.9	8.5	14.1	3.232	0.064	0	3
77	2015-04-06	1	13.6	7.6	9.9	2.97	0.065	10	4
78	2015-04-13	1	13.8	8.1	11.3	2.77	0.047	17.5	4
79	2015-04-20	1	14.9	8	11.2	2.732	0.046	17	4
80	2015-04-27	2.67761	17.1	8.4	12.5	2.484	0.038	0	4
81	2015-05-04	1.17609	18.8	7.5	9.3	2.55	0.035	0	5
82	2015-05-11	2.80754	20.3	8.7	10.7	1.701	0.032	27	5
83	2015-05-18	1.85126	21.3	8.6	10.7	1.747	0.05	9.5	5
84	2015-05-26	2.64542	22.1	8.6	10.1	1.636	0.041	0	5
85	2015-06-01	3.50501	22.9	8.5	9.3	1.411	0.058	0	6
86	2015-06-08	3.76283	22	8.1	7.5	1.999	0.042	5	6
87	2015-06-15	4.36126	22.6	8.4	8.4	1.62	0.06	0	6
88	2015-06-17	4.64586	22.7	8.5	7.9	1.62	0.055	0	6
89	2015-06-22	4.84618	22.9	8.7	10.4	1.783	0.073	0	6
90	2015-06-25	5.35716	23.2	9.1	11	1.783	0.066	16.5	6
91	2015-06-29	4.64485	23.4	8.5	8.3	2.129	0.052	0	6
92	2015-07-02	5.03711	23.9	8.3	8.8	2.129	0.095	0	7
93	2015-07-07	4.8926	24	9	10.2	1.763	0.05	26.5	7
94	2015-07-10	2.87564	23.2	7.5	6.7	1.763	0.132	0	7
95	2015-07-14	2.74115	22.4	7.2	7.4	2.314	0.102	0	7
96	2015-07-20	4.00544	24.4	7.8	8.6	2.281	0.058	6	7
97	2015-07-27	4.53015	26.1	8.5	10.7	2.085	0.063	1.5	7
98	2015-07-30	4.27809	27.2	8.2	8.5	2.085	0.064	0	7
99	2015-08-03	4.81035	28.7	8.7	8.2	1.881	0.073	0	8
100	2015-08-06	5.17139	29.7	9.4	10.8	1.881	0.09	0	8
101	2015-08-10	4.6712	30	9	8.1	1.249	0.055	0	8
102	2015-08-13	4.80496	28.6	8.7	6.3	1.249	0.074	0	8
103	2015-08-17	5.74565	28.2	8.6	6.5	1.462	0.056	3.5	8
104	2015-08-20	5.35972	27.7	8.6	7.4	1.462	0.141	3	8
105	2015-08-24	5.18293	25.7	8.3	7.5	1.675	0.068	3	8
106	2015-08-27	4.61839	25.1	7.6	5.5	1.675	0.096	0	8
107	2015-08-31	4.77393	25.8	7.4	7	2.246	0.086	0	8
108	2015-09-03	5.40998	25.8	7.8	6.6	2.246	0.154	1	9
109	2015-09-07	4.42878	24.5	7.5	7.7	2.135	0.066	0	9
110	2015-09-10	4.75523	23.7	7.6	8.1	2.135	0.102	0	9
111	2015-09-14	4.00143	23.5	7.9	8.5	1.878	0.068	0	9
112	2015-09-17	4.33183	23.4	8	8.5	1.878	0.086	16.5	9
113	2015-09-21	5.16378	23.3	8.6	10	1.745	0.048	0	9
114	2015-09-24	4.80159	23.4	9	11.8	1.745	0.072	0.5	9
115	2015-09-30	4.59785	23.2	8.9	10.9	1.574	0.057	0	9
116	2015-10-05	4.33746	21.8	8.8	9.8	1.637	0.043	0	10
117	2015-10-07	4.52906	21.5	8.7	10.4	1.637	0.1	0	10
118	2015-10-12	3.93409	20.3	9	10.6	1.531	0.04	0	10
119	2015-10-19	4.85985	19.5	9.2	11.4	1.671	0.045	0	10
120	2015-10-22	5.53483	19.6	8.5	11.8	1.671	0.084	0	10
121	2015-10-26	4.30402	19.2	8.9	9.9	1.361	0.029	0	10
122	2015-10-29	4.26778	18.3	8.5	9.4	1.361	0.031	0	10
123	2015-11-02	4.67541	16.3	9	10.7	1.751	0.034	0.5	11
124	2015-11-05	5.25734	15.9	8.6	10.9	1.751	0.072	0	11
125	2015-11-09	4.43685	15.5	8.8	10.8	2.169	0.022	2.5	11
126	2015-11-12	4.48336	15.1	8.1	9.8	2.169	0.055	0	11
127	2015-11-16	4.09989	15.5	8	9.3	2.734	0.039	8	11
128	2015-11-19	3.79934	15.3	7.5	9.3	2.734	0.039	0	11
129	2015-11-23	3.57484	14.8	7.9	9.4	3.192	0.044	0.5	11
130	2015-11-30	3.10687	12	7.9	10.7	3.235	0.055	1.5	11
131	2015-12-07	2.88081	9.3	8	11.6	3.501	0.023	0	12
132	2015-12-14	3.54095	9.6	8	11.8	2.24	0.027	1.5	12
133	2015-12-21	2.54158	7.3	8	12.9	2.388	0.027	2	12
134	2015-12-28	3.32015	7.1	8.1	13.4	2.327	0.025	0	12
135	2016-01-04	2.38382	5.5	8.2	14.5	2.525	0.024	0	1
136	2016-01-11	2.18184	4.8	7.8	13.9	2.877	0.025	0	1
137	2016-01-18	2.40483	4	7.9	12.9	3.2	0.021	0	1
138	2016-02-01	1	2.4	7.5	13.7	3.012	0.027	0	2
139	2016-02-11	1	4	7.4	12	2.735	0.032	0	2
140	2016-02-15	1	5.7	7.9	12.4	3.312	0.031	0	2
141	2016-02-22	1	5.8	7.8	12.5	3.596	0.039	0	2
142	2016-03-02	1	6	8.1	13.2	3.054	0.026	0	3
143	2016-03-07	2.00432	9	7.5	11.2	4.324	0.089	0	3
144	2016-03-14	1	8.1	7.7	12.2	3.98	0.041	0	3
145	2016-03-21	1	11.3	8.2	12.3	4.118	0.05	0	3
146	2016-03-28	1	12.3	8.1	11.6	3.348	0.04	0	3
147	2016-04-04	2.07188	14.4	8.1	11	2.601	0.029	3.5	4
148	2016-04-11	1	14.6	7.5	9.8	3.274	0.042	0	4
149	2016-04-18	1.54407	15.2	7.3	8.8	2.423	0.093	0	4
150	2016-04-25	2.24551	16.8	7.6	9.9	2.9	0.047	0	4
151	2016-05-02	1	17.6	7.5	9.7	2.335	0.042	0	5
152	2016-05-09	2.20952	18.7	8.1	11.1	1.964	0.054	0	5
153	2016-05-16	2.07918	19.7	8.3	10.5	1.973	0.035	9	5
154	2016-05-23	3.95477	22.3	8.9	11.5	1.672	0.024	0	5
155	2016-05-30	4.19789	22.9	8.5	9.5	1.841	0.03	0	5
156	2016-06-07	4.04493	23.3	8.3	7.9	1.792	0.034	0	6
157	2016-06-13	4.38434	23.4	8.3	8.8	1.85	0.034	0	6
158	2016-06-20	4.36502	24.6	8.3	8.7	1.736	0.042	0	6
159	2016-06-27	4.05618	24.3	8.2	8.6	2.045	0.051	0	6
160	2016-07-04	3.06446	23.9	7.4	6.7	2.15	0.091	2	7
161	2016-07-11	2.95713	25	7.2	7.9	2.789	0.125	2	7
162	2016-07-18	3.27761	26.1	7.5	8.6	2.65	0.117	0	7
163	2016-07-25	3.77656	27.5	8.2	8	2.6	0.064	16.5	7
164	2016-08-01	4.22313	29.4	8.4	7	2.548	0.07	1	8
165	2016-08-08	4.11317	30.3	8.6	8.9	2.298	0.033	9.5	8
166	2016-08-17	4.90019	30.8	8.8	8.8	2.466	0.07	0	8
167	2016-08-22	5.31077	30.8	9.5	13.2	1.885	0.074	0	8
168	2016-08-29	4.82651	27.6	9.2	8.5	1.656	0.037	0	8
169	2016-09-05	3.19728	23.9	7.4	7.5	2.625	0.084	0	9
170	2016-09-12	3.65234	24.5	7.3	7.9	3.267	0.091	10.5	9
171	2016-09-20	2.64048	21.4	7.3	7.3	2.069	0.067	0	9
172	2016-09-26	3.18412	22.3	7.4	9.5	2.328	0.058	4.5	9
173	2016-10-04	3.01536	21.9	7.6	9.2	2.425	0.047	0	10
174	2016-10-10	2.67578	20	7.3	9.4	2.583	0.082	0	10
175	2016-10-17	3.04571	18.9	7.5	10.1	2.378	0.049	0	10
176	2016-10-24	2.4216	18.6	7.8	10.2	2.297	0.043	0	10
177	2016-10-31	2.7007	16.8	8.4	11.5	2.304	0.031	0.5	10
178	2016-11-07	1.79239	14	8.8	13.1	2.461	0.024	0	11
179	2016-11-14	2.38739	13.4	9	13.9	2.507	0.016	0	11
180	2016-11-21	3.02449	13.2	8.1	11.1	2.522	0.015	0	11
181	2016-11-28	3.06371	10.3	7.7	10.5	2.617	0.018	0	11
182	2016-12-05	3.63114	8.3	7.9	12.2	3.115	0.017	0	12
183	2016-12-12	3.4484	7.1	7.8	12	3.107	0.018	0	12
184	2016-12-19	2.7796	5.7	8	12.2	3.383	0.017	5	12
185	2016-12-26	2.30535	7.2	7.5	11	3.376	0.045	19.5	12
186	2017-01-02	2.08279	5.4	7.9	12.9	3.411	0.025	0	1
187	2017-01-09	2.1038	5.9	8.2	14.2	3.707	0.025	0	1
188	2017-01-16	1	4.1	8.3	13.5	3.337	0.023	0	1
189	2017-01-23	1	2.7	8.2	14.4	3.555	0.028	0	1
190	2017-01-31	1	3.2	8	13.9	3.452	0.021	0	1
191	2017-02-06	1	4.2	8	13.6	3.518	0.024	0	2
192	2017-02-13	1	4	8.2	12.9	3.598	0.033	0	2
193	2017-02-20	1	5.6	8	13.8	3.508	0.022	3.5	2
194	2017-02-27	1	6.2	8.2	14	3.808	0.024	0	2
195	2017-03-07	1	7.7	8.2	13.6	4.052	0.043	0	3
196	2017-03-13	1	8.6	8.4	13.5	3.743	0.028	0	3
197	2017-03-20	1	10.4	8.3	13.8	3.886	0.028	5.5	3
198	2017-03-27	1	10.6	7.9	12.1	3.562	0.03	0.5	3
199	2017-04-03	1	12.5	8.3	12.1	3.506	0.039	0	4
200	2017-04-10	1.95424	14.8	7.9	10.9	3.723	0.046	0	4
201	2017-04-18	1.5682	16.1	8	10.6	3.121	0.032	0.5	4
202	2017-04-24	2.26951	17.1	8.4	11.6	2.688	0.049	0	4
203	2017-05-02	1	18.8	7.9	9.3	2.829	0.024	0	5
204	2017-05-08	1	19.9	7.9	8.8	2.354	0.025	0	5
205	2017-05-16	1.90309	20.1	7.7	9.2	2.105	0.028	0	5
206	2017-05-22	2.26951	22.1	8.5	10.2	2.199	0.018	0	5
207	2017-05-29	2.98182	23.3	8.6	9.8	2.111	0.033	0	5
208	2017-06-02	3.2403	23.5	8.3	8.3	2.111	0.034	0	6
209	2017-06-05	4.08365	23.5	8.4	9	1.92	0.028	0	6
210	2017-06-08	4.16545	23.2	8.3	9.1	1.92	0.028	0	6
211	2017-06-12	5.14947	24.1	8.5	9.4	1.894	0.029	0	6
212	2017-06-15	5.51104	24.4	9	12.2	1.894	0.031	0	6
213	2017-06-19	5.05915	25.9	9.2	11	1.704	0.043	0	6
214	2017-06-22	5.06706	25.8	9.4	15.2	1.704	0.035	0	6
215	2017-06-26	4.56582	25.4	8.4	6.4	1.655	0.045	5.5	6
216	2017-06-29	4.3782	25.1	7.7	7.2	1.655	0.063	1.5	6
217	2017-07-03	4.16191	25.8	8.3	7.8	1.84	0.051	0	7
218	2017-07-10	4.11883	26.8	7.8	8.3	1.423	0.051	0	7
219	2017-07-17	4.36797	28.1	7.7	6.8	1.677	0.057	5	7
220	2017-07-24	4.81999	29.7	8.6	10	1.875	0.056	1	7
221	2017-07-31	3.8973	27.1	7.5	6.9	2.438	0.074	7	7
222	2017-08-07	4.64841	29.6	9.1	12.9	1.955	0.075	0	8
223	2017-08-16	3.79099	26.7	7.4	7.7	2.722	0.095	0.5	8
224	2017-08-21	3.51468	26.9	7.5	7.9	3.024	0.075	11	8
225	2017-08-28	3.9002	27.5	8.4	10.8	2.511	0.054	0	8
226	2017-09-04	4.31958	26.2	9	11.4	2.053	0.053	0	9
227	2017-09-12	3.84726	25.3	8.6	9	2.111	0.047	0	9
228	2017-09-18	4.79734	23.9	9	12.2	2.359	0.053	0	9
229	2017-09-25	4.65982	23.9	9.2	13.6	2.042	0.047	0	9
230	2017-10-10	4.66403	22.6	8.9	12.8	2.27	0.026	0	10
231	2017-10-16	4.06401	20.4	8.4	10.4	1.942	0.035	0	10
232	2017-10-23	4.26038	18.5	8.6	8.8	2.044	0.033	0	10
233	2017-10-30	4.67061	17.2	8.7	10	2.511	0.028	0	10
234	2017-11-06	4.72699	15.5	8.6	11.6	2.607	0.026	0	11
235	2017-11-13	4.39101	13.7	8.5	10.6	2.27	0.035	0	11
236	2017-11-20	4.42573	10.4	8.4	11.9	2.453	0.037	0	11
237	2017-11-27	3.99211	8.4	7.7	11.8	2.978	0.033	0	11
238	2017-12-04	3.3294	7.6	7.9	12.9	3.147	0.03	0	12
239	2017-12-12	2.7839	4.4	8.1	11.6	4.289	0.022	0	12
240	2017-12-18	2.73159	2.9	8	12.7	3.895	0.017	0	12
241	2017-12-26	2.14613	2.8	7.9	14.2	3.769	0.013	0	12
242	2018-01-02	1.92942	2.8	7.4	14.6	3.842	0.02	0	1
243	2018-01-08	1.68124	2.8	6.9	14.8	4.165	0.02	3	1
244	2018-01-15	1.89209	2.8	8	14.7	3.774	0.028	0	1
245	2018-01-22	1.90309	3.2	8.1	15.1	4.439	0.027	0	1
246	2018-01-29	1	2.3	8.2	15.3	4.641	0.025	0	1
247	2018-02-05	1	2.3	7.8	15.7	4.211	0.022	0	2
248	2018-02-19	1	3.7	8.3	14.5	3.618	0.019	0	2
249	2018-02-26	1	5	8.4	14.4	3.384	0.022	0	2
250	2018-03-06	1	7.3	8.1	12.9	4.135	0.028	0	3
251	2018-03-12	1	7.9	7.5	13.6	4.97	0.052	0	3
252	2018-03-20	1	10.2	7.9	12	3.959	0.053	0.5	3
253	2018-03-26	2.1038	10.2	7.6	12.9	3.613	0.046	0	3
254	2018-04-02	2.48714	14.3	8.7	14.9	3.407	0.058	0	4
255	2018-04-09	2.80003	12.6	7.7	13.5	3.328	0.051	0	4
256	2018-04-16	3.12516	14.6	8.4	15.9	3.246	0.038	0	4
257	2018-04-24	2.93247	16.7	8.4	12.2	3.137	0.047	16.5	4
258	2018-04-30	2.92221	17.6	8.5	12.9	2.879	0.03	0	4
259	2018-05-08	2.38561	18	8.2	9.6	2.589	0.029	0	5
260	2018-05-14	2.64542	19.3	8.5	10.4	2.475	0.028	0	5
261	2018-05-23	3.05385	21.2	7.9	8.7	2.496	0.027	20.5	5
262	2018-05-28	3.44855	22.7	8.5	9.5	2.71	0.026	0.5	5
263	2018-06-04	4.33666	27	8.7	9.7	2.26	0.028	0	6
264	2018-06-11	4.346	25.1	8.5	8.5	2.208	0.026	35.5	6
265	2018-06-18	4.96634	24.4	8.9	10.7	2.065	0.035	0	6
266	2018-06-25	5.02059	26.9	9.1	11.7	1.941	0.033	0	6
267	2018-07-09	2.61805	21.9	7.2	7.9	2.8	0.098	10.5	7
268	2018-07-16	3.25768	27.4	8.3	11.5	2.64	0.079	0	7
269	2018-07-23	4.5349	29.9	8.2	7.3	2.319	0.044	0	7
270	2018-07-30	5.03913	30.7	8.6	6.4	1.671	0.04	0	7
271	2018-08-06	5.85491	31.8	9.6	10.8	1.157	0.042	4.5	8
272	2018-08-09	5.71401	31.7	9.8	12.5	1.157	0.105	9.5	8
273	2018-08-13	5.35953	30.6	9.5	11.1	1.236	0.079	0	8
274	2018-08-20	5.54493	28.1	9.7	12.6	1.385	0.064	0	8
275	2018-08-22	5.18878	27.9	9.5	10.1	1.385	0.083	0	8
276	2018-08-30	3.31597	25.3	7.1	6.5	2.306	0.098	7	8
277	2018-09-03	2.30103	23.8	7.3	7.8	2.262	0.082	17.5	9
278	2018-09-10	2.90795	23.2	7.1	8.4	2.542	0.088	0	9
279	2018-09-17	2.9284	23.2	7.3	8.7	2.005	0.056	0	9
280	2018-09-27	3.0607	22.4	7.7	11.3	2.619	0.031	0	9
281	2018-10-02	3.53479	20.7	7.9	9.7	2.638	0.04	0	10
282	2018-10-15	2.95182	17.7	6.9	11.6	2.232	0.072	0	10
283	2018-10-22	3.11694	16.8	7.1	10.8	2.234	0.049	0	10
284	2018-10-29	3.12872	15.5	7.4	11.5	2.573	0.035	0	10
285	2018-11-05	3.74539	13.7	7.3	12.4	2.658	0.029	0	11
286	2018-11-12	2.85673	14	7.6	10.7	3.069	0.032	1.5	11
287	2018-11-19	2.45179	12.8	7.9	8.1	2.782	0.021	0	11
288	2018-11-26	2.96567	10.1	8.2	13.3	3.101	0.019	0	11
289	2018-12-03	2.11059	9.2	7.6	13.2	2.916	0.026	6	12
290	2018-12-10	3.09899	6.9	7.3	12.9	3.327	0.029	0	12
291	2018-12-17	2.52114	4.8	7.4	14.3	3.302	0.029	0	12
292	2018-12-24	1.79239	5	8	14.9	3.285	0.029	0	12
293	2019-01-07	1.34242	2.6	8	11	3.833	0.017	0	1
294	2019-01-14	1	3.1	8.1	12.2	3.556	0.032	0	1
295	2019-01-21	1.88081	3.5	7.8	14.5	3.56	0.033	0	1
296	2019-01-28	2.60959	3.6	7.9	14.9	3.616	0.026	0	1
297	2019-02-07	1	4.6	8	15.9	3.967	0.039	0	2
298	2019-02-11	2.01284	4.3	8.2	15.2	3.752	0.032	0	2
299	2019-02-18	1.81291	5	7.8	14.2	3.383	0.036	0	2
300	2019-02-25	1.94939	6.5	7.9	14.1	3.775	0.038	0	2
301	2019-03-04	1.99564	8.5	8.9	16.1	3.376	0.029	0	3
302	2019-03-11	2.07918	10.2	8.8	15.1	3.217	0.024	0.5	3
303	2019-03-18	1.91908	9.8	8.7	15.2	3.401	0.026	0	3
304	2019-03-25	1.65321	10.9	8.6	14.2	3.272	0.028	0	3
305	2019-04-01	1	12.1	8.1	11	3.317	0.022	0	4
306	2019-04-08	0.778151	13.7	7.8	10.3	3.379	0.024	0	4
307	2019-04-15	1	14	8.2	12.3	3.171	0.02	0	4
308	2019-04-22	1	15.7	7.9	11.6	3.005	0.015	0	4
309	2019-04-29	1.79239	16.7	7.5	9.1	3.193	0.038	43	4
310	2019-05-07	1	18.6	7.5	10.9	2.298	0.023	0	5
311	2019-05-13	2.6902	20.7	7.9	10.8	2.112	0.018	0	5
312	2019-05-20	2.45025	21.5	7.3	7.6	1.96	0.019	0	5
313	2019-05-28	1.87506	22.1	7.7	8.8	1.823	0.039	0	5
314	2019-06-03	3.47885	23.1	8.7	12.9	1.651	0.027	0	6
315	2019-06-10	3.5392	24.2	8.1	9.3	1.962	0.035	0	6
316	2019-06-17	4.57827	24.8	8.4	9.3	1.688	0.03	0	6
317	2019-06-24	4.70271	26.2	8.9	12.5	1.562	0.033	0	6
318	2019-07-01	4.60712	24	7	7.4	2.247	0.09	0	7
319	2019-07-08	4.77471	26.2	8.3	11.2	2.85	0.071	0	7
320	2019-07-15	5.3494	25.6	8.2	8.2	2.165	0.055	1	7
321	2019-07-22	4.25052	24.2	7.2	10.5	1.969	0.082	0	7
322	2019-07-29	4.06221	25.8	7.8	10.5	1.52	0.036	0	7
323	2019-08-05	5.05554	30.5	8.8	10.6	1.352	0.026	0	8
324	2019-08-12	4.8205	29.9	8.7	9.2	1.272	0.026	0	8
325	2019-08-19	5.28987	29.7	9	7.9	1.417	0.027	0	8
326	2019-08-26	4.46562	27.6	8	8.6	1.848	0.079	0	8
327	2019-09-02	4.38514	25.8	7.7	9.1	1.845	0.077	21.5	9
328	2019-09-09	3.87927	25.3	7.2	7.5	1.397	0.056	0	9
329	2019-09-16	4.82924	25.7	8.5	11.2	1.426	0.058	0	9
330	2019-09-24	2.89042	20.3	7.4	8	2.422	0.109	0	9
331	2019-09-30	3.24005	22.4	7.3	9.4	2.24	0.073	3.5	9
332	2019-10-07	2.42813	20.5	7	8	2.203	0.081	3.5	10
333	2019-10-14	3.23401	18.9	7.1	9.7	2.193	0.085	0	10
334	2019-10-21	2.57864	18.2	7.2	9.8	2.682	0.068	0	10
335	2019-10-28	2.17319	17.5	7.5	10.4	2.98	0.07	0	10
336	2019-11-04	2.8014	16.1	7.5	10.9	2.66	0.034	0	11
337	2019-11-11	2.76343	14.5	8.4	14.1	2.447	0.038	0	11
338	2019-11-18	2.79588	12.7	8.2	12.2	2.509	0.017	11.5	11
339	2019-11-25	2.65801	11.5	7.8	11.4	2.833	0.014	0	11
340	2019-12-02	3.00432	10.4	7.6	11.6	3.113	0.017	0	12
341	2019-12-09	2.94349	7.5	7.8	11.1	2.997	0.023	0	12
342	2019-12-16	2.4183	7	7.4	14	3.031	0.024	0	12
343	2019-12-23	2.15534	5.9	7.7	14.1	3.182	0.022	0	12
344	2020-01-06	2.34242	4.7	7.5	14.7	3.259	0.028	13.5	1
345	2020-01-13	2.1038	5.4	8.3	13.5	3.036	0.021	0	1
346	2020-01-20	2.17319	4.7	8.3	15.9	3.459	0.03	0	1
347	2020-01-28	2.70927	5.5	8.4	13.8	3.688	0.029	0	1
348	2020-02-03	2.70501	6.5	8.2	15	3.54	0.034	0	2
349	2020-02-10	3.11893	5.5	8.5	15.5	3.422	0.028	0	2
350	2020-02-17	3.17377	7	8.9	15.2	3.346	0.043	0	2
351	2020-02-25	2.97405	8.1	8.4	13.8	2.975	0.019	24	2
352	2020-03-02	1.79934	8.7	8.5	14.1	3.016	0.026	0	3
353	2020-03-09	2.90526	9	8.4	14	3.209	0.03	6	3
354	2020-03-16	3.09377	10	8.3	13.4	2.883	0.031	0	3
355	2020-03-23	3.03423	12.1	8.7	13.6	2.777	0.018	0	3
356	2020-03-30	3.09237	13.2	8.5	12.8	2.781	0.036	0	3
357	2020-04-06	2.83123	14.1	8.7	12.8	2.632	0.026	0	4
358	2020-04-13	1.6721	14.2	8.4	10.6	2.592	0.026	0	4
359	2020-04-20	1	14.9	8.2	9.7	2.89	0.037	0	4
360	2020-04-27	1	15.4	8.3	11.2	2.671	0.021	0	4
361	2020-05-04	2.38382	18.3	8.3	11	2.213	0.014	0	5
362	2020-05-11	2.83123	19.9	8.4	9.9	2.318	0.023	0	5
363	2020-05-18	2.75815	20.9	8.4	9.6	2.494	0.021	0.5	5
364	2020-05-25	2.16137	21.5	8.6	11.7	2.291	0.016	0	5
365	2020-06-01	3.13609	22.8	8.4	9.9	2.1	0.022	0	6
366	2020-06-08	3.8557	25.1	8.9	9.9	1.854	0.026	0	6
367	2020-06-15	3.49499	25.3	8.1	7.6	2.097	0.063	0	6
368	2020-06-22	4.20868	25.6	8.7	10	1.736	0.047	0	6
369	2020-06-29	4.59599	26.5	8.6	9.5	1.972	0.037	55	6
370	2020-07-06	4.67936	25.2	7.3	7.7	1.824	0.06	0	7
371	2020-07-16	3.15957	20.5	7	7.8	2.359	0.092	0	7
372	2020-07-21	3.51415	22.3	7.2	8.5	1.906	0.053	5	7
373	2020-08-18	3.00475	25.9	7.5	9.4	1.857	0.077	0	8
374	2020-08-24	3.35276	26.6	7.9	9.2	1.848	0.047	0	8
375	2020-08-31	3.4456	27.6	7.3	7.2	1.987	0.075	0	8
376	2020-09-14	3.70226	22.6	7	8.4	2.268	0.084	0	9
377	2020-09-21	3.09621	22.4	7.3	8.8	2.103	0.073	0	9
378	2020-09-28	3.6668	21.6	8.3	10.4	2.055	0.031	0	9
379	2020-10-05	3.41581	21.7	8.6	10.7	2.09	0.038	0	10
380	2020-10-12	3.77728	20.3	8.5	9.8	2.008	0.027	0	10
381	2020-10-19	3.59295	18.4	8.3	11.9	2.455	0.027	0	10
382	2020-10-26	3.11793	16.2	8.4	12.9	2.273	0.026	0	10
383	2020-11-02	3.0141	15.6	8.5	12.9	2.599	0.027	3	11
384	2020-11-09	2.93044	12.8	8.4	11.5	2.64	0.026	0	11
385	2020-11-16	2.85794	12.4	7.8	10.6	2.94	0.03	0	11
386	2020-11-23	2.40824	13.2	7.7	10.2	3.039	0.032	0	11
387	2020-11-30	2.19033	10.9	7.4	10	3.158	0.031	0	11
388	2020-12-07	3.30233	8	7.5	11.3	3.032	0.019	0	12
389	2020-12-14	3.14551	7	7.4	11.3	3.095	0.024	0	12
390	2020-12-21	3.75435	4.6	7.5	12.9	3.321	0.024	0	12
391	2020-12-28	3.57978	3.9	7.4	14.1	3.316	0.018	0	12
392	2021-01-04	2.13672	3.2	7.6	14	3.787	0.027	0	1
393	2021-01-25	1.74036	3.6	7.7	14.8	3.809	0.027	0	1
394	2021-02-01	1.85733	4.3	8.1	14.3	3.948	0.03	0	2
395	2021-02-08	1.59106	5	7.9	14.6	3.759	0.027	0	2
396	2021-02-15	2.13033	6.3	8.3	15.3	4.059	0.029	0	2
397	2021-02-22	1	6.3	8.3	14.2	3.344	0.029	0	2
398	2021-03-02	2.08636	7.5	8.4	13.6	3.739	0.03	10.5	3
399	2021-03-08	2.04532	9.1	8	12.7	3.819	0.036	0	3
400	2021-03-15	2.23805	10.6	8.4	14	3.155	0.039	0	3
401	2021-03-22	2.45939	11.9	8.3	12.8	3.181	0.041	0	3
402	2021-03-29	2.58433	13.4	8.1	11.7	3.253	0.045	0	3
403	2021-04-05	2.57054	14.3	7.5	10.5	3.205	0.049	0	4
404	2021-04-12	3.24477	15.5	8	12.9	2.981	0.036	11	4
405	2021-04-19	3.06633	15.3	8	11.2	2.744	0.036	0	4
406	2021-04-26	1.80618	17.9	7.9	10.8	2.562	0.027	0	4
407	2021-05-03	1	17.8	7.5	9.2	2.28	0.028	0	5
408	2021-05-10	1.27875	19.1	7.8	10.8	2.147	0.028	0	5
409	2021-05-18	2.90956	19.8	7.2	8	3.026	0.043	2.5	5
410	2021-05-24	2.71933	21.3	7.4	9.8	2.579	0.032	1	5
411	2021-05-31	3.21854	21.5	8.8	9.4	2.208	0.032	1.5	5
412	2021-06-07	2.45179	23.8	8	8.8	2.11	0.037	0	6
413	2021-06-14	3.34733	24.5	7.7	8.7	2.236	0.033	0	6
414	2021-06-21	3.30664	25.1	8.6	11	1.976	0.036	0	6
415	2021-06-28	4.39688	25.9	8.7	11.1	1.625	0.027	0	6
416	2021-07-05	4.48392	25.8	7.7	7.5	1.564	0.043	36.5	7
417	2021-07-13	2.39445	25.1	7.2	7.9	2.699	0.125	0	7
418	2021-07-19	3.01284	26.9	7.7	9.3	2.293	0.064	1	7
419	2021-07-26	4.22399	29.1	8.7	10.7	1.902	0.043	0	7
420	2021-08-02	4.63715	30.6	9	10.3	1.454	0.034	0	8
421	2021-08-09	3.36493	28.6	7.3	6.5	1.645	0.083	0	8
422	2021-08-17	4.60458	27.2	7.8	8.9	1.836	0.076	0	8
423	2021-08-23	4.09493	26.1	7.5	7.8	1.873	0.08	67	8
424	2021-08-31	2.87737	24.4	6.7	8.3	2.016	0.097	0.5	8
425	2021-09-06	3.28081	22.6	7	9.3	2.51	0.096	3.5	9
426	2021-09-13	3.20058	23.9	7.2	9.4	2.25	0.066	0	9
427	2021-09-23	3.12189	23.3	7.4	9.2	2.405	0.046	0	9
428	2021-09-27	3.66539	22.8	8	10.3	2.239	0.041	0	9
429	2021-10-05	3.58172	24	8.1	11.1	2.077	0.035	0	10
430	2021-10-12	3.21985	23.4	8.2	9.5	2.129	0.028	8	10
431	2021-10-18	3.28623	18.8	8.1	9.8	2.407	0.038	0	10
432	2021-10-25	3.32346	16.9	8.6	13.3	2.312	0.028	0	10
433	2021-11-01	2.90091	16.3	8.7	14	2.059	0.019	0	11
434	2021-11-08	2.84386	15.4	8.7	12.2	2.3	0.018	30	11
435	2021-11-15	2.95328	12.6	7.4	10.5	2.393	0.022	0	11
436	2021-11-29	2.96895	10.1	8.7	13	2.44	0.031	0	11
437	2021-12-06	3.05423	8.2	7.8	11	2.44	0.021	0	12
438	2021-12-13	2.7007	7.5	7.5	12.7	2.611	0.027	0	12
439	2021-12-20	1.91381	5.9	7.9	13.1	3.037	0.03	0	12
440	2021-12-27	1.5563	4	7.6	12.6	3.227	0.028	0	12
441	2022-01-03	1.80618	3.5	7.6	12.8	3.076	0.031	0	1
442	2022-01-10	2.2833	3.1	7.4	13.7	2.919	0.025	0	1
443	2022-01-17	1	2.9	7.8	13.9	2.824	0.027	0	1
444	2022-01-24	1	3	8.4	14.5	3.253	0.032	0	1
445	2022-02-03	1	3.3	8.6	14.5	3.483	0.025	0	2
446	2022-02-07	1	3.8	7.7	13.7	3.55	0.024	0	2
447	2022-02-21	1	3.8	8.2	13.1	3.327	0.033	0	2
448	2022-02-28	1	4.9	8.1	13	3.137	0.033	0	2
449	2022-03-07	1.5563	6.5	8.3	13	3.135	0.029	0	3
450	2022-03-14	1.90849	9.1	8.2	12.3	3.349	0.022	0	3
451	2022-03-21	1	9.8	8	11.2	3.618	0.024	0	3
452	2022-03-28	1.43136	11.6	8	11.3	3.354	0.031	0	3
453	2022-04-04	1	13.4	8.4	12.3	2.75	0.028	0	4
454	2022-04-11	1	15.9	8.7	12.4	2.311	0.028	0	4
455	2022-04-18	1.82607	16.8	8.4	10	2.063	0.028	0	4
456	2022-04-25	1.4624	17.9	8	9.4	2.099	0.021	4	4
457	2022-05-02	1	18.5	7.4	7.3	1.992	0.035	3	5
458	2022-05-09	1.49136	19.8	7.5	7.9	2.108	0.033	0	5
459	2022-05-16	2.30963	20.6	8.1	9.1	2.447	0.038	0	5
460	2022-05-23	2.94052	22.3	8.4	10.1	2.334	0.025	0	5
461	2022-05-30	3.16791	23.7	8.5	10.1	2.09	0.025	0	5
462	2022-06-07	3.67284	23.5	7.7	7.9	2.08	0.029	4	6
463	2022-06-13	4.18856	23.5	8.5	10.2	1.645	0.029	0.5	6
464	2022-06-20	4.85713	25.4	8.5	11.8	1.369	0.025	0	6
465	2022-06-27	4.63846	26.5	8	7.4	1.409	0.039	23.5	6
466	2022-07-04	4.90182	29.2	8.7	10.6	1.191	0.048	0	7
467	2022-07-13	4.84061	28.7	8.1	8	1.125	0.043	0	7
468	2022-07-19	4.60539	27.9	7.7	7.4	1.513	0.07	0.5	7
469	2022-07-25	5.18102	28.6	8.2	9.5	1.253	0.061	0	7
470	2022-08-01	4.96993	28.8	8.3	7.6	1.142	0.061	3.5	8
471	2022-08-08	5.12831	29.5	8	8.9	1.082	0.047	0	8
472	2022-08-22	3.73094	26.9	7.6	8.3	2.505	0.069	0	8
473	2022-08-29	3.80841	26.2	7.7	9.6	1.963	0.055	0	8
474	2022-09-14	2.99695	23	7.3	8.6	2.85	0.088	0	9
475	2022-09-20	3.51375	24.2	8.1	9	2.817	0.053	0	9
476	2022-09-26	3.47813	22.3	8.4	11.8	2.71	0.034	0	9
477	2022-10-04	3.82178	23.5	8.8	12.7	2.213	0.037	16	10
478	2022-10-11	3.73296	19	8.8	11	2.487	0.027	0	10
479	2022-10-17	4.0202	19.5	9	13.5	2.212	0.048	0	10
480	2022-10-24	3.2572	17.7	8.7	11.4	2.147	0.025	0	10
481	2022-10-31	3.19285	16	7.8	9.1	2.309	0.024	0	10
482	2022-11-07	3.50133	13.9	8.3	11.2	2.368	0.029	0	11
483	2022-11-14	4.01064	14.4	8.1	11.1	2.597	0.034	0	11
484	2022-11-21	3.46598	13.4	7.9	11	2.595	0.024	0	11
485	2022-11-28	3.26364	12.5	7.7	10.5	2.587	0.021	2	11
486	2022-12-05	3.38543	9	7.7	11.1	2.322	0.025	0	12
487	2022-12-12	2.95521	7.1	7.5	11.3	2.421	0.026	1	12
